# Supplementary material for: Reducing mortality in acute kidney disease through comprehensive laboratory support: Findings from the ICLATA hybrid implementation study in Zambia
Source: PLOS Glob Public Health. 2025 Oct 14;5(10):e0005342. doi: 10.1371/journal.pgph.0005342 (PMC12520337; doi:10.1371/journal.pgph.0005342)
Supplement: S1 Data — (XLSX) [file pgph.0005342.s002.xlsx]

## Sheet: Sheet 1 - ICLATASTUDY_DATA
ICLATASTUDY_DATA
HTN	HHTNCrisis?	Hypertensive crisis category	Diabetes	UTI#	Misdiagnosis/delayed diagnosis	nephrotoxins	PLWH	Medications prescribed prior to admission	Medications prescribed After admission	Total Cost of ALL Medications prescribed in ZMW	Cost_BI$	Cost_AI$	Surgical history (operation)	DIALYSIS#	Needed dialysis	Age (in years)	SEX=MALE	Serum Creatinine 1	Serum Creatinine 2	Serum Creatinine 3	Serum Creatinine 4	Serum Creatinine 5	Serum Creatinine 6	Serum Urea 1	Serum Urea 2	Serum Urea 3	Serum Urea 4	Microalbumin 1	WBC	Lymphocyte count	Neutrophil count	Monocyte count	Platelet count	Hemoglobin	ALT	AST	AST	PLasmaNa+	PLASMA K	Plasma CL	Ultrasound result	Initial Diagnosis	Current Diagnosis	KnownCause	Hospitalized	UnderlyingCause	severe anemia	Kidney stones	Cohort
1			0	0	1	1	0	CEFTRIAXONE	PARACETAMOL	125	125		0	0	No	53	1	64.2						3.08					4.9	1.13	3.37	0.41	478	9.1		28.2						CKD	Heart Failure	1	1	HTN	0	0	BI
1			0	0	0	0		AMLODIPINE	NIFEDIPINE	320	320		0	1	Yes	35	1	1293	1198	1548	1465			12.77	18.62	7.72			4.4	1.76	2.14	0.49		13.3								CKD	CKD	0	0	unknown	0	0	BI
1			0	0	0	1	0	FUROSEMIDE	ENALAPRIL	346	346		0	1	Yes	39	0	574.1						17.32	13.65				3.5	1.68	1.58	0.24	347	7.8								CKD	Heart Failure	1	1	HTN	0	0	BI
1			0	0	1	1	1	Ceftriaxone	metronidazole	334	334			1	Yes	29	1	1533.3						33.9					5.2	1.91	2.67	0.62	339	8.1								CKD	SEPSIS	0	0	unknown	0	0	BI
0			0	0	0	0	0	20	No	20	20		0	0	No	28	0																									RENAL DISEASE	RENAL DISEASE	0	0	unknown	0	0	BI
1			0	0	0	1	1	VANCOMYCIN	ENALAPRIL	300	300		0	1	Yes	31	0	383.6						18.28					3.4	1.66	1.08	0.67	563	4.8								CKD	CKD	0	1	unknown	0	0	BI
1			0	0	0	0	0	232		232	232			1	Yes	45	0	1058.3	836.5	1083.2	839			21.57	16.51	14.01			6.4	1.26	5.27	0.67	175	10.1	9.1	32.4						CKD	CKD	0	1	unknown	0	0	BI
1			0	0	1	1	0	ENALAPRIL	FUROSEMIDE	500	500		0	1	Yes	35	1	2342											9.7	1.61	6.37	1.72	207	5.1								HTN	CKD	1	1	Kidney stone	1	1	BI
0			0	0	0	0	0	cefotaxime	paracetamol	100	100		0	0	No	50	1	150	89.1					9.25	7.1				22.1	3.54	17.55	1.02	559	6.7	10.3	14.5						SEPSIS	SEPSIS	1	1	Kidney stone	1	1	BI
1			0	0	1	1	0	FUROSEMIDE	ENALAPRIL	150	150		0	1	Yes	21	1	1600	957										5.2	1.4	3.39	0.42	254	5.4								CKD	AKI	0	1	unknown	0	1	BI
0			0	1	0	1	1	VANCOMYCIN	METRONIDAZOLE	200	200		0	1	Yes	56	1							18.64					20.4	3	15.97	1.43	261	8.5								CKD	CKD	0	1	unknown	0	0	BI
1			0	0	0	0		232		232	232			1	Yes	55	1												2.62				127	8.1								CKD	CKD	0	0	unknown	0	0	BI
1			0	0	0	0		232		232	232			1	Yes	47	1																									CKD	CKD	0	0	unknown	0	0	BI
1			0	0	0	0	0	232		232	232			1	Yes	52	0																									CKD	CKD	0	0	unknown	0	0	BI
1			0	0	0	0	0	ENALAPRIL	FOLIC ACID	100	100		0	1	Yes	32	0																									CKD	CKD	1	1	Severe anemia	1	1	BI
0			0	0	0	1	0	Paracetamol	Ceftriaxone	150	150		0	0	No	82	0												6.6	2.38	3.39	0.82	260	10.8	20.6	32.3						Pyelonephritis	PYELONEPHRITIS	1	0	Pyelonephritis	0	0	BI
1			1	0	1	1		CEPHALEXIN	NIFEDIPINE	420	420			1	Yes	54	1	296.5	363.1					10.34					5	1.19	5.17	0.35	1.73	10.2								DM/HTN	CKD	1	1	HTN	0	0	BI
1			0	0	1	0	0	PARACETAMOL	NIFEDIPINE	735	735		0	1	Yes	39	0	386.8	361.4	764.5	696.3	960	609.4	6.38	5.13	6.38	13.29		5.5	1.52	3.29	0.59	247	9.6								CKD	BONE PAIN	0	0	unknown	0	1	BI
1			0	0	1	1	1	AMLODIPINE	CIPROFLOXACIN	975	975		0	1	Yes	44	1	645.4	547.4	685.8	938.4	632		15.87	23.94	19.47			3.6	1.17	2.1	0.34	216	14.3								CKD	ACUTE GASTROENTERITIS	0	1	unknown	0	1	BI
1			0	0	0	0	0	CEPHALEXIN	PARACETAMOL	800	800		0	1	Yes	33	0	650.1	701.4	608.3	189	121.3		19.25	10.22	5.36			2.8	0.73	1.45	0.65	140	7.2								CKD	CKD	0	0	unknown	0	0	BI
1			0	0	0	0		FOLIC ACID	ENALAPRIL	360	360		0	1	Yes	43	1	842.3	1116.3	519.4				16.75	29.76				6.7	2.5	2.67	0.73	190	7.1								CKD	CKD	0	0	unknown	0	0	BI
1			0	0	1	0		232		232	232			1	Yes	27	1	1220.4											5.1	1.71	2.83	0.57	155	6.1								HTN	CKD	1	0	HTN	0	0	BI
0			0	0	0	0	1	METRONIDAZOLE	PARACETAMOL	50	50		0	0	No	18	0							1.9					5.8				282	14.1	18.5	26.1						Pyelonephritis	PYELONEPHRITIS	1	1	Pyelonephritis	0	1	BI
0			0	1	0	0	1	PARACETAMOL	CEFTRIAXONE	250	250		0	0	No	30	0	103											16.2	2.71	10.59	2.9	214	13.6		22.4						PULMONARY TB	PYELONEPHRITIS	1	1	Pyelonephritis	0	0	BI
0			0	1	0	0	0	PARACETAMOL	METRONIDAZOLE	200	200		0	0	No	44	1							5.43					5.6	1.67	3.53	0.39	119	6.3		34.7						PYERONEPHRITIS	PYELONEPHRITIS	1	1	Pyelonephritis	0	1	BI
0			0	0	1	0	0	ATT	CEFTRIAXONE	50	50		1	0	No	61	1																									PULMONARY TB	AKI	1	1	Kidney stone	0	1	BI
0			0	0	1	0	1	COARTEM	PARACETAMOL	330	330		0	1	Yes	46	1												7.5	0.57	5.3	1.63	80	9								SEVERE MALARIA	AKI	1	1	Severe anemia	1	1	BI
1			0	0	0	1		FUROSEMIDE	ENALAPRIL	340	340		0	1	Yes	49	1																									CKD	CKD	0	1	unknown	0	0	BI
0			0	1	0	0	0	CIPROFLOXACIN	PARACETAMOL	150	150		0	0	No	78	1							6.17					4.1	2.07	1.53	0.5	399	5.1	20.6	60.3						BLADDER CA	BLADDER CA	1	1	OTHER	0	0	BI
1			0	0	0	0	0	50	Yes	50	50		1	0	No	41	1																									Pyelonephritis	PYELONEPHRITIS	1	1	Pyelonephritis	0	1	BI
0			0	1	1	0	1	cefotaxime	paracetamol	200	200		0	0	No	57	0												10.1	1.68	7.92	0.3	178	14								PULMONARY TB	AKI	1	1	OTHER	0	0	BI
0			0	0	0	1	0	Enalapril	Furosemide	100	100		0	0	No	23	0	47.05						2.28					7.9				330	13.8								NEPHROTIC SYNDROME	AKI	0	1	unknown	0	1	BI
1			0	1	0	1	1	Moduretic	Enalapril	350	350		0	0	No	48	0	115.5						4.16					9.1	4.46	3.16	1.03	154	11.7								UTI	PYELONEPHRITIS	1	1	Pyelonephritis	0	0	BI
0			0	0	0	1	1	DICLOFENAC	CIPROFLOXACIN				0	0	No	18	0							1.9					5.8					14.1	18.5	26.1						PYELONEPHRITIS	PYELONEPHRITIS	1	1	Pyelonephritis	0	0	BI
1			0	0	0	0	0	SODIUM BICARBONATE	ATENOLOL	150	150		0	1	Yes	40	1	1107.1						33.86					14.9	0.95	12.56	1.39	162	7.4								AKI	CKD	0	1	unknown	0	0	BI
1			0	0	1	0		232		232	232			1	Yes	54	0												7				231	5.8								HTN	CKD	1	0	HTN	0	0	BI
0			0	1	0	1	0	AMOXICILLIN AND PARACETAMOL	F.A	300	300		1	1	Yes	32	0																									PYELONEPHRITIS	UNRESOLVED PYELONEPHRITIS	1	1	Pyelonephritis	0	0	BI
1			0	0	0	1	0	Carvedilol	Furosemide	200	200		0	0	No	66	1	122.7						10.04					14	1.25	2.47	0.38	160	14		35.3						HEART FAILURE	RENAL DYSFUNCTION	1	1	HTN	0	0	BI
0			0	0	0	0	0	FESO4	OMEPRAZOLE	150	150		0	0	No	17	0	94.2	67.6					2.23	1.24				6	1.88	2.39	1.73	209	11.7								Acute Glomerulonephritis	Acute Glomerulonephritis	1	1	Pyelonephritis	0	0	BI
1	0		0	0	0	0	0	322	No	322		322	0	0	No	41	0	244.62						9.2					4.36	4.36	3.531	2.61	105	6.4	34.8			135	7	89	Yes	POSTPARTUM HAEMORRHAGE	ACUTE KIDNEY INJURY	1	1	Severe anemia	1	1	AI
0			0	0	0	0	0		Yes	185		185	1	1	Yes	38	0	838.97	891.81					26.2	20				13.5	1.75	10.53	0.81	69	5.6	85	66		140	3.9	95	Yes	RENAL DYSFUNCTION	AKI	0	1	unknown	0	1	AI
1	1	Hypertensive Emergency - organ damage	0	0	1	1	0	450	No	450		450	0	1	Yes	53	1	450.88						10.2				111.84	7.9	1.42	5.76	0.47	182	15.5	73	165		140	5.7	102	Yes	HTN	HTN ENCEPHALOPATHY	1	1	HTN	0	0	AI
0			0	0	1	0	0	301	No	301		301	0	1	Yes	17	0	469.44	426.18	357.96				31.4	26	17.2		99.68	8.4	4.03	3.61	0.5	53	6.4	91	220		127	3	88	Yes	SEVERE MALARIA	AKI	1	1	Severe anemia	1	1	AI
0			0	0	0	0	0		50	50		50	0	0	No	39	0	67.29						3.1					4.7	2.35	1.92	0.28	230	12.4	8	19		148	3	108	Yes	RENAL DYSFUNCTION	AKI	0	1	unknown	0	1	AI
1	0		0	0	0	0	0	MAGNESIUM SULPHATE/NIFEDIPINE/FOLIC SCID/FESO4	310	310		310	0	0	No	27	0	88.36						3.6					5.4	1.08	3.83	0.32	245	8.5	27	42		142	3.9	92	Yes	SEVERE PRE-ECLAMPSIA	SEVERE PRE-ECLAMPSIA	1	1	HTN	0	0	AI
1	1	Hypertensive Urgency - no organ damage	0	0	0	0	0	600	No	600		600	0	0	No	66	0	78.13						6.5					5.6	1.62	3.47	0.33	231	13.6	21	27		139	4	93	Yes	HTN	HTN URGENCY	1	1	HTN	0	0	AI
1	1	Hypertensive Urgency - no organ damage	0	0	0	1	1	300	No	300		300	0	0	No	41	0	50.9						8.8					13	2.73	9.1	0.78	235	14	33	30		139	3.3	103	Yes	HTN	STROKE	1	1	Kidney stone	0	1	AI
1	1	Hypertensive Urgency - no organ damage	0	0	0	0	0	620	No	620		620	0	0	No	34	0	47.45						1.1					11.1	1.88	8.21	0.66	246	14.4	27	37		140	5.7	99	Yes	SEVERE PRE-ECLAMPSIA	SEVERE PRE-ECLAMPSIA	1	1	HTN	0	0	AI
1	0		0	0	0	0	0	AMLODIPINE	NIFEDIPINE	150		150	0	0	No	65	0	99.42						10.9					4.4	1.88	2.89	0.88	188	11							No	HTN	CKD	1	0	HTN	0	0	AI
1	0		0	0	0	0	1	10000	No	10000		10000	0	1	Yes	69	0	440.1						23.6					12.1	1.81	9.19	0.72	76	11.9				135	3.5	99	Yes	HTN/DM	ACUTE GASTROENTERITIS	1	1	Kidney stone	0	1	AI
0			0	1	1	1	1	FUROSEMIDE	70	70		70	1	1	Yes	23	0	487.3	558.65					15	24			40.7	5.1	0.76	3.77	0.45	161	12.9	91	55		130	4.9	97	Yes	RUPTURED ECTOPIC PREGNANCY	AKI	1	1	Severe anemia	1	1	AI
1	1	Hypertensive Emergency - organ damage	0	0	0	0	0	550	No	550		550	0	0	No	85	1	48.14						3					8.3	0.66	6.88	0.49	276	17.6				142	3.5	95	Yes	HTN	CELEBRAL VASCULAR ACCIDENT	1	1	Kidney stone	0	1	AI
0			0	0	0	1	1	430	No	430		430	0	1	Yes	57	1	808.1						30.14				242.67	2.4	1.02	1.19	0.19	555	5.7							Yes	CKD	SEVERE ANEMIA	1	1	Severe anemia	1	1	AI
1	0		0	0	0	0	0		160	160		160	0	1	Yes	27	1	562.82						8.4					4.3	1.29	2.62	0.25	400	5	19	17		137	4	90	Yes	HTN	CKD	1	1	Kidney stone	1	1	AI
0			0	0	0	0	0	100	No	100		100	0	1	Yes	20	0	209.39						1.6					4.9	1.51	2.94	0.94	147	4.6	21	25		145	2.5	89	No	SYSTEMIC LUPUS ERYTHROMATOSIS	CKD	1	0	OTHER	0	0	AI
1	0		0	0	0	0	0	80	No	80		80	0	0	No	84	1	165						17.1					3.2	1.7	2.3	0.27	155	10.3	20	28		138	3.5	95	No	HTN	CKD	1	0	HTN	0	0	AI
1	1	Hypertensive Urgency - no organ damage	0	0	0	1	0	NIFEDIPINE	HYDROCHLOROTHIAZIDE	456		456	0	1	Yes	24	1	1032.1	734.68					26.3	28.35			300	4.5	1.5	2.66	0.3	155	6				139	5.2	114	Yes	HTN	CKD	1	1	Kidney stone	0	1	AI
1	0		0	0	0	0	0	80	No	80		80	0	1	Yes	28	1	1073.68						23.33					3.9	1.2	2.34	0.23	87	6.6							No	HTN	CKD	1	0	HTN	0	0	AI
0			0	0	0	0	0		No				0	1	Yes	39	0	240.15						6.6					2.4				178	10.2							No	CKD	CKD	0	0	unknown	0	0	AI
1	0		0	0	0	0	0	80	No	80		80	0	1	Yes	39	0	540.4						13.56					4.4				218	7							No	HTN	CKD	1	0	HTN	0	0	AI
1	0		1	0	0	0	0	30	No	30		30	0	1	Yes	55	1	287	232					10.78	7.5				5.8	1.1	4.06	0.52	140	8.1							No	HTN	CKD	1	0	HTN	0	0	AI
0			0	0	0	0	0		No				0	1	Yes	45	1	473.04						16.7					7.2	3.31	3.24	0.43	249	8.1	8	30		137	4.4	97	No		CKD	0	0	unknown	0	0	AI
0			0	0	0	1	1		No				0	1	Yes	40	1	397.47						12.3					6	2.7	2.76	0.36	225	7.9	6	28		139	5.4	97	No	HIV/AIDS	CKD	1	0	OTHER	0	0	AI
1	0		0	0	0	0	0	80	No	80		80	0	1	Yes	45	0	656.05						20.4					5.5	0.55	4.45	0.33	209	10.3	23	34		127	5.1	97	No	HTN	CKD	1	0	HTN	0	0	AI
1	0		0	0	0	1	1	ENALAPRIL	FUROSEMIDE	60		60	0	1	Yes	48	0	87						30	5				2.2	1.07	0.92	0.13	83	8.1				152	3.6	112	No	HTN	CKD	1	0	HTN	0	0	AI
1	0		0	0	0	0	0	80	No	80		80	0	1	Yes	34	0	519.91	473.61					15.4	16.3	14			3.9	0.81	2.73	0.23		9.7		308.7		145	6.1	97	No	HTN	CKD	1	0	HTN	0	0	AI
0			0	0	0	1	1		No				0	1	Yes	53	1	256.55						1.7					2.9	0.69	1.94	0.17	181	7.9	6	13		145	3.3	100	No		CKD	0	0	unknown	0	0	AI
1	1	Hypertensive Emergency - organ damage	0	0	0	1	0	540	No	540		540	0	1	Yes	47	1	997.1	735.55					12.3	12.9				3.4	1.02	2.07	0.2	145	8.3		484.6		145	5.3	98	No	HTN	CKD	1	0	HTN	0	0	AI
1	1	Hypertensive Urgency - no organ damage	0	0	0	1	0	CEFATRIAXONE	NIFEDIPINE	600		600	1	1	Yes	36	0	436.67						10.9					5.2	1.24	3.45	0.31	126	7.8							Yes	HTN	CKD	1	1	Kidney stone	1	1	AI
1	0		0	0	0	1	1	150	No	150		150	0	1	Yes	54	0	625.7	637.25					10.2	14.1				3.6	1.47	1.8	0.21	107	8.5		367.5		146	5.5	103	No	HTN	CKD	1	0	HTN	0	0	AI
1	0		0	0	0	1	0	930	No	930		930	0	1	Yes	21	1	597.94	1768					12.18	24.3				3.4	0.68	2.41	0.2	215	6.2							No	HTN	CKD	1	0	HTN	0	0	AI
0			0	0	0	1	1	cART/4FDC/PYRIDOXINE/VIT B6/FOLIC ACID/PARACETAMOL	423	423		423	0	1	Yes	45	1	964.6						24.1				284.03	5.7	1.29	3.77	0.63	157	5.1							Yes	CKD	SEVERE ANEMIA	1	1	Severe anemia	1	1	AI
1	0		0	0	0	0	0		160	160		160	0	1	Yes	36	1	930.1	913.37	743.51				13.48	14.8	5			2.6	0.99	1.45	0.13	128	13.8							No	HTN	CKD	1	0	HTN	0	0	AI
1	0		0	0	0	1	1		No	160		160	0	1	Yes	29	1	413.35	936.13					6.55	15.9				2.5	0.65	1.62	0.15	125	4.9							No	HTN	CKD	1	0	HTN	0	0	AI
1	0		0	0	0	0	0	160	Yes	160		160	1	1	Yes	44	1	1136.35	1358.88					29.53	31.4				6.6	3.03	2.9	0.46	145	13.7							No	HTN	CKD	1	0	HTN	0	0	AI
1	0		0	0	0	0	0		No	60		60	0	1	Yes	44	1	1102.9	923.15	936.63				20.3	17.8	21.7			3.6	0.64	2.62	0.21	137	13.7		560.2		141	6.5	95	No	HTN	CKD	1	0	HTN	0	0	AI
1	0		0	0	0	0	0	30	No	30		30	0	1	Yes	46	1	546.67	760.08	421.33				15.81	23	7.6			5.4	1.13	3.78	0.32	101	11.9							No	HTN	CKD	1	0	HTN	0	0	AI
1	0		0	0	0	0	0	80	No	80		80	0	1	Yes	40	0	295.41	231.59	321.33				16.84	11.8	15.9			7.4	0.88	5.84	0.44	200	5.7							No	HTN	CKD	1	0	HTN	0	0	AI
[truncated: 25 more columns]
